# Supplementary material for: Hierarchical multi-label classification model for science and technology news based on heterogeneous graph semantic enhancement
Source: PeerJ Comput Sci. 2024 Nov 12;10:e2469. doi: 10.7717/peerj-cs.2469 (PMC11623068; doi:10.7717/peerj-cs.2469)
Supplement: Supplemental Information 1 [file peerj-cs-10-2469-s001.py]

total_list = []
train_list = []
bert_list = []
word_vector_list = []
word_list = []
for index in df_total.index:
    word_vector_list.append(df_total['summary_c'][index])
for index in df_total.index:
    l = []
    l.append(str(index))
    l.append(df_total['summary_c'][index])
    total_list.append(l)

for index in df_train.index:
    l = []
    l.append(str(index))
    l.append(df_train['summary_c'][index])
    train_list.append(l)

for index in df_total.index:
    bert_list.append(df_total['summary'][index])

for index in df_total.index:
    for i in range(len(df_total['summary_c'][index])):
        word_list.append(df_total['summary_c'][index][i])

from gensim.models import Word2Vec
model_dis = Word2Vec(word_vector_list,min_count=1,negative=4,sample=0.001,hs=1,workers=1,vector_size=300)
model_dis.save('disease.model')
model_ = Word2Vec.load("disease.model")

from math import log

# doc word frequency
# TF is simple raw frequency unlike (1+log(tf)), we might want to change that if accuracy is not good

# build vocab

word_set = set()
word_freq = {}
for doc_words in total_list:
    # words = doc_words.split()
    for word in doc_words[1]:
        word_set.add(word)
        if word in word_freq:
            word_freq[word] += 1
        else:
            word_freq[word] = 1
vocab = list(word_set)
vocab_size = len(vocab)


word_id_map = {}
for i in range(vocab_size):
    word_id_map[vocab[i]] = i

doc_word_freq = {}
for doc_id in range(total_size):
    doc_words = total_list[doc_id]
    # words = doc_words.split()
    words = doc_words[1]
    for word in words:
        word_id = word_id_map[word]
        doc_word_str = str(doc_id) + ',' + str(word_id)
        if doc_word_str in doc_word_freq:
            doc_word_freq[doc_word_str] += 1
        else:
            doc_word_freq[doc_word_str] = 1

word_doc_list = {}
for i in range(total_size):
    doc_words = total_list[i]
    # words = doc_words.split()
    words = doc_words[1]
    appeared = set()
    for word in words:
        if word in appeared:
            continue
        if word in word_doc_list:
            doc_list = word_doc_list[word]
            doc_list.append(i)
            word_doc_list[word] = doc_list
        else:
            word_doc_list[word] = [i]
        appeared.add(word)


word_doc_freq = {}
for word, doc_list in word_doc_list.items():
    word_doc_freq[word] = len(doc_list)

# Get the train as a list and define window size
row = []
col = []
weight = []
window_size = 20
windows = []

for doc_words in total_list:
    # words = doc_words.split()
    words = doc_words[1]
    length = len(words)
    if length <= window_size:
        windows.append(words)
    else:
        for j in range(length - window_size + 1):
            window = words[j: j + window_size]
            windows.append(window)

# print(windows)

word_window_freq = {}
for window in windows:
    appeared = set()
    for i in range(len(window)):
        if window[i] in appeared:
            continue
        if window[i] in word_window_freq:
            word_window_freq[window[i]] += 1
        else:
            word_window_freq[window[i]] = 1
        appeared.add(window[i])

# print(word_window_freq)

word_pair_count = {}
for window in windows:
    for i in range(1, len(window)):
        for j in range(0, i):
            word_i = window[i]
            word_i_id = word_id_map[word_i]
            word_j = window[j]
            word_j_id = word_id_map[word_j]
            if word_i_id == word_j_id:
                continue
            # print(word_i + ' ' + word_j + ' ' + str(word_i_id) + ' ' + str(word_j_id))
            word_pair_str = str(word_i_id) + ',' + str(word_j_id)
            if word_pair_str in word_pair_count:
                word_pair_count[word_pair_str] += 1
            else:
                word_pair_count[word_pair_str] = 1
            # two orders
            # print(word_j + ' ' + word_i + ' ' + str(word_j_id) + ' ' + str(word_i_id))
            word_pair_str = str(word_j_id) + ',' + str(word_i_id)
            if word_pair_str in word_pair_count:
                word_pair_count[word_pair_str] += 1
            else:
                word_pair_count[word_pair_str] = 1

# print(word_pair_count)

# pmi as weights

num_window = len(windows)

for key in word_pair_count:
    temp = key.split(',')
    i = int(temp[0])
    j = int(temp[1])
    count = word_pair_count[key]
    word_freq_i = word_window_freq[vocab[i]]
    word_freq_j = word_window_freq[vocab[j]]
    pmi = log((1.0 * count / num_window) /
              (1.0 * word_freq_i * word_freq_j / (num_window * num_window)))
    if pmi <= 0:
        continue
    # Adjust the position of pmi weights in final adjacency matrix
    row.append(train_size + i)
    col.append(train_size + j)
    weight.append(pmi)

for i in range(total_size):
    doc_words = total_list[i]
    words = doc_words[1]
    doc_word_set = set()
    for word in words:
        if word in doc_word_set:
            continue
        j = word_id_map[word]
        key = str(i) + ',' + str(j)
        freq = doc_word_freq[key]
        # row.append(i)
        if i < train_size:
            row.append(i)
        else:
            row.append(i + vocab_size + tags_size)
        col.append(train_size + j)
        idf = log(1.0 * len(total_list) / word_doc_freq[vocab[j]])
        weight.append(freq * idf)
        doc_word_set.add(word)


from gensim.models import Word2Vec
tags_list=[tags]
tags_size=len(tags)
model_tag = Word2Vec(tags_list,min_count=1,negative=4,sample=0.001,hs=1,workers=1,vector_size=300)
model_tag.save('tag.model')
modeltag= Word2Vec.load("tag.model")


tags_vector_map={}
for i in range(len(tags)):
    word=tags[i]
#     print(word)
    if word in list(modeltag.wv.index_to_key):
        tags_vector_map.update({word:modeltag.wv[word]})

from scipy.spatial.distance import cosine
for i in range(total_size):
    doc_words = total_list[i]
    words = doc_words[1]
    doc_word_set = set()
    for word in words:
        if word in doc_word_set:
            continue
        for m in range(len(tags)):
            tags_i = np.array(tags_vector_map[tags[m]])
            vector_j = np.array(word_vector_map[word])
            similarity = 1.0 - cosine(tags_i, vector_j)
            if similarity > 0.6:
                j = word_id_map[word]
                key = str(i) + ',' + str(j)
                freq = doc_word_freq[key]
                if i < train_size:
                    row.append(i)
                else:
                    row.append(i + vocab_size+tags_size)
                col.append(train_size + vocab_size + m)
                idf = log(1.0 * len(total_list) / word_doc_freq[vocab[j]])
                weight.append(freq * idf)
                doc_word_set.add(word)
for kk,vv in tags_dict.items():
    for i in vv:
        row.append(train_size +vocab_size+ kk)
        col.append(train_size +vocab_size+ i)
        weight.append(maxw)
node_size = total_size + vocab_size+tags_size
adj = sp.csr_matrix((weight, (row, col)), shape=(node_size, node_size))
adj = adj + adj.T.multiply(adj.T > adj) - adj.multiply(adj.T > adj)

word_embeddings_dim = 300
row_x = []
col_x = []
data_x = []
for i in range(real_train_size):
    doc_vec = np.array([0.0 for k in range(word_embeddings_dim)])
    words = total_list[i][1]
    doc_len = len(words)
    for word in words:
        if word in word_vector_map:
            word_vector = word_vector_map[word]
            doc_vec = doc_vec + np.array(word_vector)
    for j in range(word_embeddings_dim):
        row_x.append(i)
        col_x.append(j)
        data_x.append(doc_vec[j] / doc_len)
x = sp.csr_matrix((data_x, (row_x, col_x)), shape=(real_train_size, word_embeddings_dim))
y_level1 = []
for index in range(real_train_size):
    one_hot = df_total['class_level1'][index]
    y_level1.append(one_hot)
y_level1 = np.array(y_level1)
y_level2 = []
for index in range(real_train_size):
    one_hot = df_total['class'][index]
    y_level2.append(one_hot)
y_level2 = np.array(y_level2)

#     print(y)
row_tx = []
col_tx = []
data_tx = []
for i in range(test_size):
    doc_vec = np.array([0.0 for k in range(word_embeddings_dim)])
    words = total_list[i + train_size][1]
    doc_len = len(words)
    for word in words:
        if word in word_vector_map:
            word_vector = word_vector_map[word]
            doc_vec = doc_vec + np.array(word_vector)
    for j in range(word_embeddings_dim):
        row_tx.append(i)
        col_tx.append(j)
        data_tx.append(doc_vec[j] / doc_len)
tx = sp.csr_matrix((data_tx, (row_tx, col_tx)), shape=(test_size, word_embeddings_dim))

ty_level1 = []
for i in range(test_size):
    one_hot = df_total['class_level1'][i + train_size]
    ty_level1.append(one_hot)
ty_level1 = np.array(ty_level1)

ty_level2 = []
for i in range(test_size):
    one_hot = df_total['class'][i + train_size]
    ty_level2.append(one_hot)
ty_level2 = np.array(ty_level2)

word_vectors = np.random.uniform(-0.01, 0.01, (vocab_size, word_embeddings_dim))
for i in range(len(vocab)):
    word = vocab[i]
    if word in word_vector_map:
        vector = word_vector_map[word]
        word_vectors[i] = vector
word_vector_map = {}
for i in range(len(word_list)):
    word=word_list[i]
    if word in list(model_.wv.index_to_key):
        word_vector_map.update({word:model_.wv[word]})

row_allx = []
col_allx = []
data_allx = []
for i in range(train_size):
    doc_vec = np.array([0.0 for k in range(word_embeddings_dim)])
    words = total_list[i][1]
    doc_len = len(words)
    for word in words:
        if word in word_vector_map:
            word_vector = word_vector_map[word]
            doc_vec = doc_vec + np.array(word_vector)
    for j in range(word_embeddings_dim):
        row_allx.append(int(i))
        col_allx.append(j)
        # np.random.uniform(-0.25, 0.25)
        data_allx.append(doc_vec[j] / doc_len)  # doc_vec[j]/doc_len
for i in range(vocab_size):
    for j in range(word_embeddings_dim):
        row_allx.append(int(i + train_size))
        col_allx.append(j)
        data_allx.append(word_vectors.item((i, j)))

for i in range(tags_size):
    for j in range(word_embeddings_dim):
        row_allx.append(int(i + train_size + vocab_size))
        col_allx.append(j)
        data_allx.append(word_vectors.item((i, j)))

row_allx = np.array(row_allx)
col_allx = np.array(col_allx)
data_allx = np.array(data_allx)
allx = sp.csr_matrix(
    (data_allx, (row_allx, col_allx)), shape=(train_size + vocab_size + tags_size, word_embeddings_dim))

ally_level1 = []
for i in range(train_size):
    one_hot = df_total['class_level1'][i]
    ally_level1.append(one_hot)
for i in range(vocab_size):
    one_hot = [0 for l in range(5)]
    ally_level1.append(one_hot)
for i in range(tags_size):
    one_hot = [0 for l in range(5)]
    ally_level1.append(one_hot)
ally_level1 = np.array(ally_level1)

ally_level2 = []
for i in range(train_size):
    one_hot = df_total['class'][i]
    ally_level2.append(one_hot)
for i in range(vocab_size):
    one_hot = [0 for l in range(24)]
    ally_level2.append(one_hot)
for i in range(tags_size):
    one_hot = [0 for l in range(24)]
    ally_level2.append(one_hot)
ally_level2 = np.array(ally_level2)

features = sp.vstack((allx, tx)).tolil()
labels_level1 = np.vstack((ally_level1, ty_level1))

labels_level2 = np.vstack((ally_level2, ty_level2))

idx_train = range(len(y_level2))
idx_val = range(len(y_level2), len(y_level2) + val_size)
# idx_test = range(allx.shape[0], allx.shape[0] + test_size)
idx_test = range(len(ally_level2), len(ally_level2) + test_size)

train_mask = sample_mask(idx_train, labels_level2.shape[0])
val_mask = sample_mask(idx_val, labels_level2.shape[0])
test_mask = sample_mask(idx_test, labels_level2.shape[0])

y_train_level2 = np.zeros(labels_level2.shape)
y_test_level2 = np.zeros(labels_level2.shape)
y_val_level2 = np.zeros(labels_level2.shape)

y_train_level2[train_mask, :] = labels_level2[train_mask, :]
y_test_level2[test_mask, :] = labels_level2[test_mask, :]
y_val_level2[val_mask, :] = labels_level2[val_mask, :]

y_train_level1 = np.zeros(labels_level1.shape)
y_test_level1 = np.zeros(labels_level1.shape)
y_val_level1 = np.zeros(labels_level1.shape)

y_train_level1[train_mask, :] = labels_level1[train_mask, :]
y_test_level1[test_mask, :] = labels_level1[test_mask, :]
y_val_level1[val_mask, :] = labels_level1[val_mask, :]
