# Supplementary material for: Hierarchical multi-label classification model for science and technology news based on heterogeneous graph semantic enhancement
Source: PeerJ Comput Sci. 2024 Nov 12;10:e2469. doi: 10.7717/peerj-cs.2469 (PMC11623068; doi:10.7717/peerj-cs.2469)
Supplement: Supplemental Information 2 [file peerj-cs-10-2469-s002.py]

# seed 2024  0.7
import torch.utils.data as Data

train_idx = Data.TensorDataset(th.arange(0, nb_train, dtype=th.long))
val_idx = Data.TensorDataset(th.arange(nb_train, nb_train + nb_val, dtype=th.long))
test_idx = Data.TensorDataset(th.arange(nb_node - nb_test, nb_node, dtype=th.long))
doc_idx = Data.ConcatDataset([train_idx, val_idx, test_idx])

adj_norm = normalize_adj(adj + sp.eye(adj.shape[0]))
print(adj_norm.shape)
print(dgl.__version__)

g = dgl.from_scipy(adj_norm.astype('float32'),
                   eweight_name='edge_weight')  # print(input_ids.shape) # print(attention_mask.shape)
model = Hiclass(nb_class_first=nb_class_first, nb_class_second=nb_class_second, pretrained_model=bert_init, m=m,
                attention_unit_size=attention_unit_size, gcn_layers=gcn_layers, n_hidden=n_hidden, dropout=dropout)

input_ids, attention_mask = encode_input(bert_list, model.tokenizer)
input_ids = th.cat([input_ids[:-nb_test], th.zeros((nb_word, max_length), dtype=th.long), input_ids[-nb_test:]])
attention_mask = th.cat(
    [attention_mask[:-nb_test], th.zeros((nb_word, max_length), dtype=th.long), attention_mask[-nb_test:]])
y_level1 = y_train_level1 + y_test_level1 + y_val_level1
y_level2 = y_train_level2 + y_test_level2 + y_val_level2
doc_mask = train_mask + test_mask + val_mask

g.ndata['input_ids'], g.ndata['attention_mask'] = input_ids, attention_mask
g.ndata['label_level1'], g.ndata['label_level2'], g.ndata['train'], g.ndata['val'], g.ndata['test'] = th.LongTensor(
    y_level1), th.LongTensor(y_level2), th.FloatTensor(train_mask), th.FloatTensor(val_mask), th.FloatTensor(test_mask)
g.ndata['label_train_level1'] = th.LongTensor(y_train_level1)
g.ndata['label_train_level2'] = th.LongTensor(y_train_level2)
g.ndata['label_test_level1'] = th.LongTensor(y_test_level1)
g.ndata['label_test_level2'] = th.LongTensor(y_test_level2)
g.ndata['cls_feats'] = th.zeros((nb_node, model.feat_dim))

idx_loader_train = Data.DataLoader(train_idx, batch_size=batch_size, shuffle=True)
idx_loader_val = Data.DataLoader(val_idx, batch_size=batch_size)
idx_loader_test = Data.DataLoader(test_idx, batch_size=batch_size)
idx_loader = Data.DataLoader(doc_idx, batch_size=batch_size, shuffle=True)
optimizer = th.optim.Adam([
    {'params': model.bert_model.parameters(), 'lr': bert_lr},
    {'params': model.hgat.parameters(), 'lr': gcn_lr},
    {'params': model.bert_pred.parameters(), 'lr': bert_lr},
], lr=1e-6
)

l_tra_h = []
l_tra_l = []
l_tra_p = []
l_tra_r = []
l_tra_f = []
l_tra_acc = []
l_tra_roc = []
l_val_h = []
l_val_l = []
l_val_p = []
l_val_r = []
l_val_f = []
l_val_acc = []
l_val_roc = []
l_tes_h = []
l_tes_l = []
l_tes_p = []
l_tes_r = []
l_tes_f = []
l_tes_acc = []
l_tes_roc = []
scheduler = lr_scheduler.MultiStepLR(optimizer, milestones=[30], gamma=0.1)

Loss_mul = Loss_mutil()
trainer = Engine(train_step)


@trainer.on(Events.EPOCH_COMPLETED)
def reset_graph(trainer):
    update_feature()


evaluator = Engine(test_step)


@trainer.on(Events.EPOCH_COMPLETED)
def log_training_results(trainer):
    evaluator.run(idx_loader_train)
    metrics = evaluator.state.output
    train_nll, train_hamloss, train_au, train_jaccard, train_p, train_r, train_f, train_acc, train_roc_auc = metrics[
                                                                                                                 "val_loss"], \
                                                                                                             metrics[
                                                                                                                 "eval_ham_loss"], \
                                                                                                             metrics[
                                                                                                                 "AU(PRC)"], \
                                                                                                             metrics[
                                                                                                                 'jaccard'], \
                                                                                                             metrics[
                                                                                                                 "precision"], \
                                                                                                             metrics[
                                                                                                                 "recall"], \
                                                                                                             metrics[
                                                                                                                 "F1"], \
                                                                                                             metrics[
                                                                                                                 "Accuracy"], \
                                                                                                             metrics[
                                                                                                                 "ROC-AUC"]

    evaluator.run(idx_loader_val)
    metrics = evaluator.state.output
    val_nll, val_hamloss, val_p, val_r, val_f, val_acc, val_roc_auc = metrics["val_loss"], metrics["eval_ham_loss"], \
                                                                      metrics["precision"], metrics["recall"], metrics[
                                                                          "F1"], metrics["Accuracy"], metrics["ROC-AUC"]

    evaluator.run(idx_loader_test)
    metrics = evaluator.state.output
    test_nll, test_hamloss, test_p, test_r, test_f, test_acc, test_roc_auc = metrics["val_loss"], metrics[
        "eval_ham_loss"], metrics["precision"], metrics["recall"], metrics["F1"], metrics["Accuracy"], metrics[
                                                                                 "ROC-AUC"]
    print(
        "Epoch: {}\nTrain ham_loss: {:.4f} Train precision:{:.4f} Train recall:{:.4f} Train F1:{:.4f}\nTrain Accuracy:{:.4f}\nTrain ROC-AUC:{:.4f}\nval_ham_loss: {:.4f} Val precision:{:.4f} Val recall:{:.4f} Val F1:{:.4f}\nVal Accuracy:{:.4f}\nVal ROC-AUC:{:.4f}\nTest_ham_loss: {:.4f} Test precision:{:.4f} Test recall:{:.4f} Test F1:{:.4f} Test Accuracy:{:.4f}Test ROC-AUC:{:.4f}"
            .format(trainer.state.epoch, train_hamloss, train_p, train_r, train_f, train_acc, train_roc_auc,
                    val_hamloss, val_p, val_r, val_f, val_acc, val_roc_auc, test_hamloss, test_p, test_r, test_f,
                    test_acc, test_roc_auc))
    l_tra_h.append(train_hamloss)
    l_tra_l.append(train_nll)
    l_tra_p.append(train_p)
    l_tra_r.append(train_r)
    l_tra_f.append(train_f)
    l_tra_acc.append(train_acc)
    l_tra_roc.append(train_roc_auc)
    l_val_h.append(val_hamloss)
    l_val_l.append(val_nll)
    l_val_p.append(val_p)
    l_val_r.append(val_r)
    l_val_f.append(val_f)
    l_val_acc.append(val_acc)
    l_val_roc.append(val_roc_auc)
    l_tes_h.append(test_hamloss)
    l_tes_l.append(test_nll)
    l_tes_p.append(test_p)
    l_tes_r.append(test_r)
    l_tes_f.append(test_f)
    l_tes_acc.append(test_acc)
    l_tes_roc.append(test_roc_auc)


g = update_feature()
trainer.run(idx_loader, max_epochs=nb_epochs)
