# Supplementary material for: Hierarchical multi-label classification model for science and technology news based on heterogeneous graph semantic enhancement
Source: PeerJ Comput Sci. 2024 Nov 12;10:e2469. doi: 10.7717/peerj-cs.2469 (PMC11623068; doi:10.7717/peerj-cs.2469)
Supplement: Supplemental Information 3 [file peerj-cs-10-2469-s003.py]

from sklearn.metrics import precision_recall_curve, auc
from sklearn.metrics import precision_score, recall_score, f1_score, accuracy_score, roc_auc_score
from sklearn.metrics import jaccard_score
import numpy as np


def test_step(engine, batch):
    global model, g

    dev_best_loss = float('inf')
    val_loss = 0.0
    top_num = 3

    true_onehot_labels = []
    predicted_onehot_scores = []
    predicted_onehot_labels_ts = []
    with th.no_grad():
        model.eval()
        model = model.to(device)
        g = g.to(device)
        (idx,) = [x.to(device) for x in batch]
        pred_level1, pred_level2 = model(g, idx)
        #         print('pred_level1',pred_level1)
        #         print('pred_level2',pred_level2)

        labels_all_level1 = g.ndata['label_level1'][idx]
        labels_all_level2 = g.ndata['label_level2'][idx]

        #         test_mask = g.ndata['test'][idx].type(th.BoolTensor)
        #         pred_level1,pred_level2  = model(g, idx)
        #         pred_level1 = pred_level1[test_mask]
        #         pred_level2 = pred_level2[test_mask]
        #     # print('y_pred',y_pred)
        #     # print('y_pred',y_pred.size())

        #         labels_all_level1 = g.ndata['label_test_level1'][idx][test_mask]
        #         labels_all_level2 = g.ndata['label_test_level2'][idx][test_mask]
        #         print('pred_level1',pred_level1)
        #         print('pred_level2',pred_level2)
        #         print('labels_all_level1',labels_all_level1)
        #         print('labels_all_level2',labels_all_level2)

        # print('labels_all',labels_all)
        # Prepare for calculating metrics
        for onehot_labels in labels_all_level2:
            true_onehot_labels.append(onehot_labels.tolist())
        for onehot_scores in pred_level2:
            predicted_onehot_scores.append(onehot_scores.tolist())
        batch_predicted_onehot_labels_ts = get_onehot_label_threshold(scores=pred_level2.cpu().detach().numpy(),
                                                                      threshold=0.4)

        for onehot_labels in batch_predicted_onehot_labels_ts:
            predicted_onehot_labels_ts.append(onehot_labels)

    auc_scores = []
    for i in range(len(true_onehot_labels)):
        precision, recall, _ = precision_recall_curve((np.array(true_onehot_labels))[:, i],
                                                      (np.array(predicted_onehot_scores))[:, i])
        auc_score = auc(recall, precision)
        auc_scores.append(auc_score)
    mean_auc = np.mean(auc_scores)
    # print('true_onehot_labels',true_onehot_labels)
    # print('predicted_onehot_labels_ts',predicted_onehot_labels_ts)
    eval_pre_ts = precision_score(y_true=np.array(true_onehot_labels), y_pred=np.array(predicted_onehot_labels_ts),
                                  average='micro')
    eval_rec_ts = recall_score(y_true=np.array(true_onehot_labels), y_pred=np.array(predicted_onehot_labels_ts),
                               average='micro')
    eval_F_ts = f1_score(y_true=np.array(true_onehot_labels), y_pred=np.array(predicted_onehot_labels_ts),
                         average='micro')
    eval_ham_loss = hamming_loss(y_true=np.array(true_onehot_labels), y_pred=np.array(predicted_onehot_labels_ts))

    eval_ham_loss = hamming_loss(y_true=np.array(true_onehot_labels), y_pred=np.array(predicted_onehot_labels_ts))
    jaccard = jaccard_score(y_true=np.array(true_onehot_labels), y_pred=np.array(predicted_onehot_labels_ts),
                            average='macro')


    metrics = {
        'val_loss': val_loss,
        'eval_ham_loss': eval_ham_loss,
        'AU(PRC)': mean_auc,
        'jaccard': jaccard,
        'precision': eval_pre_ts,
        'recall': eval_rec_ts,
        'F1': eval_F_ts,
    }
    return metrics
    # evaluator = Engine(test_step)
