# Supplementary material for: Hierarchical multi-label classification model for science and technology news based on heterogeneous graph semantic enhancement
Source: PeerJ Comput Sci. 2024 Nov 12;10:e2469. doi: 10.7717/peerj-cs.2469 (PMC11623068; doi:10.7717/peerj-cs.2469)
Supplement: Supplemental Information 4 [file peerj-cs-10-2469-s004.py]

from dgl.nn.pytorch import GraphConv
from dgl import function as fn
from dgl.base import DGLError
from dgl.utils import expand_as_pair

class GraphConvEdgeWeight(GraphConv):

    def forward(self, graph, feat,  weight=None, edge_weight=None):
        with graph.local_scope():
            if not self._allow_zero_in_degree:
                if (graph.in_degrees() == 0).any():
                    raise DGLError('There are 0-in-degree nodes in the graph, '
                                   'output for those nodes will be invalid. '
                                   'This is harmful for some applications, '
                                   'causing silent performance regression. '
                                   'Adding self-loop on the input graph by '
                                   'calling `g = dgl.add_self_loop(g)` will resolve '
                                   'the issue. Setting ``allow_zero_in_degree`` '
                                   'to be `True` when constructing this module will '
                                   'suppress the check and let the code run.')

            # (BarclayII) For RGCN on heterogeneous graphs we need to support GCN on bipartite.
            feat_src, feat_dst = expand_as_pair(feat, graph)
            if self._norm == 'both':
                degs = graph.out_degrees().float().clamp(min=1)
                norm = th.pow(degs, -0.5)
                shp = norm.shape + (1,) * (feat_src.dim() - 1)
                norm = th.reshape(norm, shp)
                feat_src = feat_src * norm

            if weight is not None:
                if self.weight is not None:
                    raise DGLError('External weight is provided while at the same time the'
                                   ' module has defined its own weight parameter. Please'
                                   ' create the module with flag weight=False.')
            else:
                weight = self.weight

            if self._in_feats > self._out_feats:
                # mult W first to reduce the feature size for aggregation.
                if weight is not None:
                    feat_src = th.matmul(feat_src, weight)
                graph.srcdata['h'] = feat_src
                if edge_weight is None:
                    graph.update_all(fn.copy_src(src='h', out='m'),
                                     fn.sum(msg='m', out='h'))
                else:
                    graph.edata['a'] = edge_weight
                    graph.update_all(fn.u_mul_e('h', 'a', 'm'),
                                     fn.sum(msg='m', out='h'))
                rst = graph.dstdata['h']
            else:
                # aggregate first then mult W
                graph.srcdata['h'] = feat_src
                if edge_weight is None:
                    graph.update_all(fn.copy_src(src='h', out='m'),
                                     fn.sum(msg='m', out='h'))
                else:
                    graph.edata['a'] = edge_weight
                    graph.update_all(fn.u_mul_e('h', 'a', 'm'),
                                     fn.sum(msg='m', out='h'))
                rst = graph.dstdata['h']
                if weight is not None:
                    rst = th.matmul(rst, weight)

            if self._norm != 'none':
                degs = graph.in_degrees().float().clamp(min=1)
                if self._norm == 'both':
                    norm = th.pow(degs, -0.5)
                else:
                    norm = 1.0 / degs
                shp = norm.shape + (1,) * (feat_dst.dim() - 1)
                norm = th.reshape(norm, shp)
                rst = rst * norm

            if self.bias is not None:
                rst = rst + self.bias

            if self._activation is not None:
                rst = self._activation(rst)

            return rst
import torch.nn as nn
class GCN(nn.Module):
    def __init__(self,
                 in_feats,
                 n_hidden,
                 n_classes,
                 n_layers,
                 activation,
                 dropout,
                 normalization='none'):
        super(GCN, self).__init__()
        self.layers = nn.ModuleList()
        # input layer
        self.layers.append(GraphConv(in_feats, n_hidden, activation=activation, norm=normalization))
        # hidden layers
        for i in range(n_layers - 1):
            self.layers.append(GraphConv(n_hidden, n_hidden, activation=activation, norm=normalization))
        # output layer
        self.layers.append(GraphConv(n_hidden, n_classes, norm=normalization))
        self.dropout = nn.Dropout(p=dropout)

    def forward(self, features, g, edge_weight):
        h = features
        for i, layer in enumerate(self.layers):
            if i != 0:
                h = self.dropout(h)
            h = layer(g, h, edge_weight=edge_weight)
        return h


import torch as th
import torch.nn.functional as F
from transformers import AutoModel, AutoTokenizer
import torch.nn as nn
import torch.nn.functional as F


class TwoLevelClassifier(nn.Module):
    def __init__(self, hidden_size, class_num1, class_num2):
        super(TwoLevelClassifier, self).__init__()
        self.classifier1 = nn.Linear(hidden_size, class_num1)
        self.attention = nn.Linear(hidden_size, 1)
        self.classifier2 = nn.Linear(hidden_size, class_num2)

    def forward(self, bert_output):

        logits1 = self.classifier1(bert_output)
        logits1 = torch.mean(logits1, dim=1)
        logits1 = (th.nn.Softmax(dim=1)(logits1))

        attention_weights = torch.softmax(self.attention(bert_output), dim=1)
        weighted_features = attention_weights * bert_output
        weighted_sum = torch.sum(weighted_features, dim=1)


        logits2 = self.classifier2(weighted_sum)
        logits2 = (th.nn.Softmax(dim=1)(logits2)) * 10
        return logits1, logits2


import torch
import torch.nn as nn
import torch.nn.functional as F


class HierarchicalClassifier(nn.Module):
    def __init__(self, hidden_size, class_num1, class_num2, dropout_rate=0.5):
        super(HierarchicalClassifier, self).__init__()
        self.dropout_rate = dropout_rate


        self.fc1 = nn.Linear(hidden_size, class_num1)


        self.fc2 = nn.Linear(hidden_size + class_num1, class_num2)


        self.dropout = nn.Dropout(self.dropout_rate)

    def forward(self, x):

        level1_output = self.fc1(x)
        # level1_output = self.bn1(level1_output)
        level1_output = F.relu(level1_output)
        level1_output = self.dropout(level1_output)
        level1_output = th.nn.Softmax(dim=1)(level1_output)


        combined_features = torch.cat((x, level1_output), dim=1)
        combined_features = self.dropout(combined_features)


        level2_output = self.fc2(combined_features)
        # level2_output = self.bn2(level2_output)
        level2_output = F.relu(level2_output)
        level2_output = th.nn.Softmax(dim=1)(level2_output) * 10

        return level1_output, level2_output


from torch.nn import Module, Linear, Dropout

import torch
import torch.nn as nn
import torch.nn.functional as F
from torch.nn import Dropout
import dgl
from dgl.nn import GATConv


class HierarchicalGCN(nn.Module):
    def __init__(self, in_feats, n_hidden, n_classes_layer1, n_classes_layer2, n_layers, activation, dropout,
                 normalization='none'):
        super(HierarchicalGCN, self).__init__()
        self.layers = nn.ModuleList()
        # input layer
        self.layers.append(GraphConv(in_feats, n_hidden, activation=activation, norm=normalization))
        # hidden layers
        for i in range(n_layers - 1):
            self.layers.append(GraphConv(n_hidden, n_hidden, activation=activation, norm=normalization))
        # output layer for the first level classification
        self.classifier_layer1 = GraphConv(n_hidden, n_classes_layer1, norm=normalization)
        # A layer to combine the features from the last hidden layer and the first classification layer
        self.combined_layer = nn.Linear(n_hidden + n_classes_layer1, n_hidden)
        # output layer for the second level classification
        self.classifier_layer2 = GraphConv(n_hidden, n_classes_layer2, norm=normalization)
        self.dropout = nn.Dropout(p=dropout)

    def forward(self, features, g, edge_weight):
        h = features
        for layer in self.layers:
            h = layer(g, h, edge_weight=edge_weight)
            h = F.relu(h)
            h = self.dropout(h)
        # First level classification
        h_layer1 = self.classifier_layer1(g, h, edge_weight=edge_weight)

        h_layer1 = th.nn.Softmax(dim=1)(h_layer1)
        # Combine features for the second level
        combined_features = torch.cat([h, h_layer1], dim=1)
        combined_features = self.combined_layer(combined_features)
        combined_features = F.relu(combined_features)
        # Second level classification
        h_layer2 = self.classifier_layer2(g, combined_features, edge_weight=edge_weight)
        h_layer2 = (th.nn.Softmax(dim=1)(h_layer2)) * 10
        return h_layer1, h_layer2


class Hiclass(th.nn.Module):
    def __init__(self, pretrained_model='roberta_base', nb_class_first=5, nb_class_second=24, m=0.8, gcn_layers=2,
                 n_hidden=300, dropout=0.5, attention_unit_size=100):
        super(Hiclass, self).__init__()
        self.m = m
        self.nb_class_first = nb_class_first
        self.dropout = dropout
        self.nb_class_second = nb_class_second
        self.tokenizer = AutoTokenizer.from_pretrained(pretrained_model)
        self.bert_model = AutoModel.from_pretrained(pretrained_model)
        self.feat_dim = list(self.bert_model.modules())[-2].out_features
        self.hgat = HierarchicalGCN(
            in_feats=self.feat_dim,
            n_hidden=n_hidden,
            n_classes_layer1=nb_class_first,
            n_classes_layer2=nb_class_second,
            n_layers=2,
            activation=F.elu,
            dropout=dropout,
        )
        self.bert_pred = HierarchicalClassifier(self.feat_dim, nb_class_first, nb_class_second, self.dropout)
        # self.bert_pred=HierarchicalClassifier(self.feat_dim,nb_class_first,nb_class_second,self.feat_dim)

    def forward(self, g, idx):
        input_ids, attention_mask = g.ndata['input_ids'][idx], g.ndata['attention_mask'][idx]
        encoder_out = self.bert_model(input_ids, attention_mask)
        last_hidden_state = encoder_out['last_hidden_state']
        last_hidden_state_cls = encoder_out['pooler_output']
        if self.training:
            cls_feats = self.bert_model(input_ids, attention_mask)[0][:, 0]
            g.ndata['cls_feats'][idx] = cls_feats

        else:
            cls_feats = g.ndata['cls_feats'][idx]

        gcn_pred_level1_all, gcn_pred_level2_all = self.hgat(g.ndata['cls_feats'], g, g.edata['edge_weight'])


        gcn_pred_level1 = torch.index_select(gcn_pred_level1_all, 0, idx)
        gcn_pred_level2 = torch.index_select(gcn_pred_level2_all, 0, idx)

        # data.edge_index, data.x

        # bert_level1,bert_level2=self.bert_pred(last_hidden_state_cls)
        bert_level1, bert_level2 = self.bert_pred(cls_feats)


        pred_first = (gcn_pred_level1 + 1e-10) * self.m + bert_level1 * (1 - self.m)
        pred_second = (gcn_pred_level2 + 1e-10) * self.m + bert_level2 * (1 - self.m)

        return pred_first, pred_second
