# Supplementary material for: Hierarchical multi-label classification model for science and technology news based on heterogeneous graph semantic enhancement
Source: PeerJ Comput Sci. 2024 Nov 12;10:e2469. doi: 10.7717/peerj-cs.2469 (PMC11623068; doi:10.7717/peerj-cs.2469)
Supplement: Supplemental Information 5 [file peerj-cs-10-2469-s005.py]

from torch.optim import lr_scheduler
from sklearn.metrics import accuracy_score
from ignite.engine import Events, create_supervised_evaluator, create_supervised_trainer, Engine
from ignite.metrics import Accuracy, Loss
from ignite.metrics import Precision, Recall


# precision = Precision(average=False)
# recall = Recall(average=False)
# F1 = (precision * recall * 2 / (precision + recall)).mean()
# Training
def update_feature():
    global model, g, doc_mask
    # no gradient needed, uses a large batchsize to speed up the process
    dataloader = Data.DataLoader(
        Data.TensorDataset(g.ndata['input_ids'][doc_mask], g.ndata['attention_mask'][doc_mask]),
        batch_size=20  # 1024
    )
    with th.no_grad():
        model = model.to(device)
        # model = model.to(cpu)

        model.eval()
        cls_list = []
        for i, batch in enumerate(dataloader):
            input_ids, attention_mask = [x.to(device) for x in batch]
            # input_ids, attention_mask = [x.to(cpu) for x in batch]

            output = model.bert_model(input_ids=input_ids, attention_mask=attention_mask)[0][:, 0]
            # print(output.size())
            cls_list.append(output.cpu())
        cls_feat = th.cat(cls_list, axis=0)
    g = g.to('cpu')
    g.ndata['cls_feats'][doc_mask] = cls_feat
    return g


def train_step(engine, batch):
    global model, g, optimizer, Loss_mul

    model = model.to(device)
    model.train()
    g = g.to(device)
    optimizer.zero_grad()
    (idx,) = [x.to(device) for x in batch]
    optimizer.zero_grad()
    train_mask = g.ndata['train'][idx].type(th.BoolTensor)
    # _,y_pred  = model(g, idx)[train_mask]
    y_pred_level1, y_pred_level2 = model(g, idx)
    y_pred_level1 = y_pred_level1[train_mask]
    y_pred_level2 = y_pred_level2[train_mask]

    # print('y_pred',y_pred)
    # print('y_pred',y_pred.size())

    y_true_level1 = g.ndata['label_train_level1'][idx][train_mask]
    y_true_level2 = g.ndata['label_train_level2'][idx][train_mask]

    # print('y_pred_level1',y_pred_level1.size())
    # print('y_pred_level2',y_pred_level2)
    # print('y_true_level1',y_true_level1.size())
    # print('y_true_level2',y_true_level2.size())

    loss = Loss_mul(y_pred_level1, y_true_level1.float(), y_pred_level2, y_true_level2.float())
    loss.backward(retain_graph=True)
    optimizer.step()
    g.ndata['cls_feats'].detach_()
    train_loss = loss.item()

    return train_loss
# trainer = Engine(train_step)
