# Supplementary material for: Hierarchical multi-label classification model for science and technology news based on heterogeneous graph semantic enhancement
Source: PeerJ Comput Sci. 2024 Nov 12;10:e2469. doi: 10.7717/peerj-cs.2469 (PMC11623068; doi:10.7717/peerj-cs.2469)
Supplement: Supplemental Information 6 [file peerj-cs-10-2469-s006.py]

import heapq
from sklearn.metrics import precision_score, recall_score, f1_score, roc_auc_score, average_precision_score, hamming_loss
import torch.nn as nn
def get_onehot_label_threshold(scores, threshold=0.4):

    predicted_onehot_labels = []
    scores = np.ndarray.tolist(scores)
    for score in scores:
        count = 0
        onehot_labels_list = [0] * len(score)
        for index, predict_score in enumerate(score):
            if predict_score >= threshold:
                onehot_labels_list[index] = 1
                count += 1
        if count == 0:
            max_score_index = score.index(max(score))
            onehot_labels_list[max_score_index] = 1
        predicted_onehot_labels.append(onehot_labels_list)
    return predicted_onehot_labels
def get_onehot_label_topk(scores, top_num=1):

    predicted_onehot_labels = []
    scores = np.ndarray.tolist(scores)
    for score in scores:
        onehot_labels_list = [0] * len(score)
        max_num_index_list = list(map(score.index, heapq.nlargest(top_num, score)))
        for i in max_num_index_list:
            onehot_labels_list[i] = 1
        predicted_onehot_labels.append(onehot_labels_list)
    return predicted_onehot_labels

def sample_mask(idx, l):
    """Create mask."""
    mask = np.zeros(l)
    mask[idx] = 1
    return np.array(mask, dtype=np.bool_)

import torch
if torch.cuda.is_available():
    device = torch.device("cuda")
    print('device',device)
    use_cuda = True
else:
    device = torch.device("cpu")
    use_cuda = False


def encode_input(text, tokenizer):
    input = tokenizer(text, max_length=max_length, truncation=True, padding='max_length', return_tensors='pt')
    return input.input_ids, input.attention_mask
